# Supplementary material for: Specific lifestyle factors and in vitro fertilization outcomes in Romanian women: a pilot study
Source: PeerJ. 2022 Oct 4;10:e14189. doi: 10.7717/peerj.14189 (PMC9541609; doi:10.7717/peerj.14189)
Supplement: Supplemental Information 7 — The variables from columns X to DI are described in the questionnaire sections. [file peerj-10-14189-s007.xlsx]

## Sheet: Sheet3
E1	(All)
Row Labels	Sum of EMBRYOS/OOCYTES COLLECTED	Count of E1
20	80	4
25	75	3
33.3333	166.667	5
35.7143	35.7143	1
37.5	75	2
40	80	2
42.8571	42.8571	1
50	350	7
55.5556	55.5556	1
66.6667	133.333	2
75	75	1
87.5	87.5	1
100	400	4
(blank)		1
Grand Total	1656.63	35

## Sheet: Sheet1
ID	FERTILIZED OOCYTES YES/NO	EMBYOS YES/NO	DIAGNOSIS	NO. ANTRAL FOLLICLES	follicles > 15 mm (HCG administration)	FSH (mUI/mL)	LH (mUI /mL)	ESTRADIOL (pg/mL)	AMH (ng/mL)	PEAK PROGESTERONE (ng/mL)	PEAK ESTRADIOL (pg/mL)	NO. COLLECTED OOCYTES	THICKNESS OF ENDOMETRIAL MUCOSA (mm)	NO. OF OOCYTES FERTILIZED	FERTILIZATION RATE	NO. of EMBRYOS QUALITY I. II	PREGNANCY (YES/NO)	frozen embryo transferred in another cycle (yes/no)	LIVE BIRTH (YES/NO)	DATE OF QUESTIONNAIRE FILL IN	COUNTY	age	B2	C1	C2	C2_other	C3	C4	C5	C6	C7	C8_pest	C8_pest_time	C8_Hg	C8_Hg_time	C8_Pb	C8_Pb_time	C8_Cd	C8_Cd_time	C8_As	C8_As_time	C8_Cr	C8_Cr_time	C8_other	C8_other_time	D1	D2	D3	D4.1
001	YES	YES	idiopathic	8	5	11.5	7.5	92	0.8	1.7	2350	1	11.2	1	100	1	no	no	no	8.04.2019	MURES	29	FACULTY	7	2		YES	COMPUTER PROGRAMMER	PUBLIC FINANCES ADMINISTRATION	7	NO															12	YES	YES	2
001	YES	NO	idiopathic	8	5	11.5	7.5	92	0.8	1.7	2350	1	11.2	1	100	0	no	no	no	8.04.2019	MURES	29	FACULTY	7	2		YES	COMPUTER PROGRAMMER	PUBLIC FINANCES ADMINISTRATION	7	NO															12	YES	YES	2
002	YES	YES	mixed	12	9	10.7	8.2	65	0.9	0.9	2180	1	10.9	1	100	1	no	no	no	10.04.2019	CLUJ	34	FACULTY	34	0		YES	DEPUTY MANAGER	SC OTTER DISTRIBUTION SRL	10	NO															14	YES	YES	2
002	YES	YES	mixed	12	9	10.7	8.2	65	0.9	0.9	2180	1	10.9	1	100	1	no	no	no	10.04.2019	CLUJ	34	FACULTY	34	0		YES	DEPUTY MANAGER	SC OTTER DISTRIBUTION SRL	10	NO															14	YES	YES	2
002	YES	YES	mixed	12	9	10.7	8.2	65	0.9	0.9	2180	1	10.9	1	100	1	no	no	no	10.04.2019	CLUJ	34	FACULTY	34	0		YES	DEPUTY MANAGER	SC OTTER DISTRIBUTION SRL	10	NO															14	YES	YES	2
002	NO	NO	mixed	12	9	10.7	8.2	65	0.9	0.9	2180	1	10.9	0	0	0	no	no	no	10.04.2019	CLUJ	34	FACULTY	34	0		YES	DEPUTY MANAGER	SC OTTER DISTRIBUTION SRL	10	NO															14	YES	YES	2
003	YES	YES	PCOS	25	9	6.5	9.3	85	4.3	1.1	4350	1	8.1	1	100	1	yes	no	abortion	12.04.2019	MARAMURES	27	SECONDARY SCHOOL		0		NO	HOUSEWIFE			YES														3	13	YES	YES	2
003	YES	YES	PCOS	25	9	6.5	9.3	85	4.3	1.1	4350	1	8.1	1	100	1	yes	no	abortion	12.04.2019	MARAMURES	27	SECONDARY SCHOOL		0		NO	HOUSEWIFE			YES														3	13	YES	YES	2
003	YES	NO	PCOS	25	9	6.5	9.3	85	4.3	1.1	4350	1	8.1	1	100	0	yes	no	abortion	12.04.2019	MARAMURES	27	SECONDARY SCHOOL		0		NO	HOUSEWIFE			YES														3	13	YES	YES	2
003	NO	NO	PCOS	25	9	6.5	9.3	85	4.3	1.1	4350	1	8.1	0	0	0	yes	no	abortion	12.04.2019	MARAMURES	27	SECONDARY SCHOOL		0		NO	HOUSEWIFE			YES														3	13	YES	YES	2
003	NO	NO	PCOS	25	9	6.5	9.3	85	4.3	1.1	4350	1	8.1	0	0	0	yes	no	abortion	12.04.2019	MARAMURES	27	SECONDARY SCHOOL		0		NO	HOUSEWIFE			YES														3	13	YES	YES	2
003	NO	NO	PCOS	25	9	6.5	9.3	85	4.3	1.1	4350	1	8.1	0	0	0	yes	no	abortion	12.04.2019	MARAMURES	27	SECONDARY SCHOOL		0		NO	HOUSEWIFE			YES														3	13	YES	YES	2
003	NO	NO	PCOS	25	9	6.5	9.3	85	4.3	1.1	4350	1	8.1	0	0	0	yes	no	abortion	12.04.2019	MARAMURES	27	SECONDARY SCHOOL		0		NO	HOUSEWIFE			YES														3	13	YES	YES	2
003	NO	NO	PCOS	25	9	6.5	9.3	85	4.3	1.1	4350	1	8.1	0	0	0	yes	no	abortion	12.04.2019	MARAMURES	27	SECONDARY SCHOOL		0		NO	HOUSEWIFE			YES														3	13	YES	YES	2
004	YES	YES	idiopathic	4	4	11.2	8.8	43	1.8	0.8	3210	1	7.9	1	100	1	yes	no	yes	19.04.2019	CLUJ	41	FACULTY	5		CAR PAINT SERVICE	YES	PHISYCIAN	UNIVERSITY OF MEDICINE, PRIVATE CLINIC	16	YES													CHEMICAL REAGENTS USED IN THE LAB	16	15	YES	NO	2
004	YES	YES	idiopathic	4	4	11.2	8.8	43	1.8	0.8	3210	1	7.9	1	100	1	yes	no	yes	19.04.2019	CLUJ	41	FACULTY	5		CAR PAINT SERVICE	YES	PHISYCIAN	UNIVERSITY OF MEDICINE, PRIVATE CLINIC	16	YES													CHEMICAL REAGENTS USED IN THE LAB	16	15	YES	NO	2
004	NO	NO	idiopathic	4	4	11.2	8.8	43	1.8	0.8	3210	1	7.9	0	0	0	yes	no	yes	19.04.2019	CLUJ	41	FACULTY	5		CAR PAINT SERVICE	YES	PHISYCIAN	UNIVERSITY OF MEDICINE, PRIVATE CLINIC	16	YES													CHEMICAL REAGENTS USED IN THE LAB	16	15	YES	NO	2
005	YES	YES	PID	4	3	11	6.4	88	0.3	0.4	1560	1	12	1	100	1	yes	no	abortion	22.04.2019	ALBA	34	FACULTY	17	0		YES	WAITER	RESTAURANT	15	DON'T NO															14	YES	NO	1
005	YES	YES	PID	4	3	11	6.4	88	0.3	0.4	1560	1	12	1	100	1	yes	no	abortion	22.04.2019	ALBA	34	FACULTY	17	0		YES	WAITER	RESTAURANT	15	DON'T NO															14	YES	NO	1
006	YES	YES	idiopathic	8	4	7.21	5.2	38	350	0.9	2250	1	8.7	1	100	1	no	no	no	24.05.2019	CLUJ	44	FACULTY	3	0		YES	ACCOUNTANT	PRIVATE COMPANY	20	YES													Al	2	17	YES	YES	2
007	YES	YES	mixed	11	5	6.7	6.1	42	1.9	1.1	3970	1	7.9	1	100	1	yes	no	yes	10.05.2019	CLUJ	39	VOCATIONAL SCHOOL	10	6		YES	RETAILER	FAST-FOOD	12	DON'T NO															12	YES	YES	1
007	YES	NO	mixed	11	5	6.7	6.1	42	1.9	1.1	3970	1	7.9	1	100	0	yes	no	yes	10.05.2019	CLUJ	39	VOCATIONAL SCHOOL	10	6		YES	RETAILER	FAST-FOOD	12	DON'T NO															12	YES	YES	1
007	YES	NO	mixed	11	5	6.7	6.1	42	1.9	1.1	3970	1	7.9	1	100	0	yes	no	yes	10.05.2019	CLUJ	39	VOCATIONAL SCHOOL	10	6		YES	RETAILER	FAST-FOOD	12	DON'T NO															12	YES	YES	1
007	NO	NO	mixed	11	5	6.7	6.1	42	1.9	1.1	3970	1	7.9	0	0	0	yes	no	yes	10.05.2019	CLUJ	39	VOCATIONAL SCHOOL	10	6		YES	RETAILER	FAST-FOOD	12	DON'T NO															12	YES	YES	1
007	NO	NO	mixed	11	5	6.7	6.1	42	1.9	1.1	3970	1	7.9	0	0	0	yes	no	yes	10.05.2019	CLUJ	39	VOCATIONAL SCHOOL	10	6		YES	RETAILER	FAST-FOOD	12	DON'T NO															12	YES	YES	1
008	YES	YES	PID	7	2	10.7	8.6	28	537	1.2	4230	1	8.8	1	100	1	no	no	no	13.05.2019	CLUJ	39	FACULTY	6		HIGH VOLTAGE PILLARS	YES	MEDICAL REGISTRATION WORKER	BEAUTY CLINIC	10	NO															13	NO	YES	1
008	YES	NO	PID	7	2	10.7	8.6	28	537	1.2	4230	1	8.8	1	100	0	no	no	no	13.05.2019	CLUJ	39	FACULTY	6		HIGH VOLTAGE PILLARS	YES	MEDICAL REGISTRATION WORKER	BEAUTY CLINIC	10	NO															13	NO	YES	1
009	YES	YES	idiopathic	12	13	6.9	5	86	1.8	0.5	4200	1	8.9	1	100	1	no	no	no	20.05.2019	CLUJ	32	FACULTY	3	6		YES	ACCOUNTANT	ACOUNTING COMPANY	10	NO															14	YES	YES	2
009	YES	YES	idiopathic	12	13	6.9	5	86	1.8	0.5	4200	1	8.9	1	100	1	no	no	no	20.05.2019	CLUJ	32	FACULTY	3	6		YES	ACCOUNTANT	ACOUNTING COMPANY	10	NO															14	YES	YES	2
009	YES	YES	idiopathic	12	13	6.9	5	86	1.8	0.5	4200	1	8.9	1	100	1	no	no	no	20.05.2019	CLUJ	32	FACULTY	3	6		YES	ACCOUNTANT	ACOUNTING COMPANY	10	NO															14	YES	YES	2
009	YES	NO	idiopathic	12	13	6.9	5	86	1.8	0.5	4200	1	8.9	1	100	0	no	no	no	20.05.2019	CLUJ	32	FACULTY	3	6		YES	ACCOUNTANT	ACOUNTING COMPANY	10	NO															14	YES	YES	2
009	YES	NO	idiopathic	12	13	6.9	5	86	1.8	0.5	4200	1	8.9	1	100	0	no	no	no	20.05.2019	CLUJ	32	FACULTY	3	6		YES	ACCOUNTANT	ACOUNTING COMPANY	10	NO															14	YES	YES	2
009	YES	NO	idiopathic	12	13	6.9	5	86	1.8	0.5	4200	1	8.9	1	100	0	no	no	no	20.05.2019	CLUJ	32	FACULTY	3	6		YES	ACCOUNTANT	ACOUNTING COMPANY	10	NO															14	YES	YES	2
009	NO	NO	idiopathic	12	13	6.9	5	86	1.8	0.5	4200	1	8.9	0	0	0	no	no	no	20.05.2019	CLUJ	32	FACULTY	3	6		YES	ACCOUNTANT	ACOUNTING COMPANY	10	NO															14	YES	YES	2
009	NO	NO	idiopathic	12	13	6.9	5	86	1.8	0.5	4200	1	8.9	0	0	0	no	no	no	20.05.2019	CLUJ	32	FACULTY	3	6		YES	ACCOUNTANT	ACOUNTING COMPANY	10	NO															14	YES	YES	2
009	NO	NO	idiopathic	12	13	6.9	5	86	1.8	0.5	4200	1	8.9	0	0	0	no	no	no	20.05.2019	CLUJ	32	FACULTY	3	6		YES	ACCOUNTANT	ACOUNTING COMPANY	10	NO															14	YES	YES	2
010	YES	YES	PCOS	12	9	7.7	4.8	40	3	11	2900	1	10	1	100	1	yes	no	yes	24.05.2019	TIMIS	40	FACULTY	1	0		YES	ACQUISITIONS MANAGER	MULTINATIONAL COMPANY	17	NO															14	NO	NO	3
010	YES	YES	PCOS	12	9	7.7	4.8	40	3	11	2900	1	10	1	100	1	yes	no	yes	24.05.2019	TIMIS	40	FACULTY	1	0		YES	ACQUISITIONS MANAGER	MULTINATIONAL COMPANY	17	NO															14	NO	NO	3
010	YES	YES	PCOS	12	9	7.7	4.8	40	3	11	2900	1	10	1	100	1	yes	no	yes	24.05.2019	TIMIS	40	FACULTY	1	0		YES	ACQUISITIONS MANAGER	MULTINATIONAL COMPANY	17	NO															14	NO	NO	3
010	YES	NO	PCOS	12	9	7.7	4.8	40	3	11	2900	1	10	1	100	0	yes	no	yes	24.05.2019	TIMIS	40	FACULTY	1	0		YES	ACQUISITIONS MANAGER	MULTINATIONAL COMPANY	17	NO															14	NO	NO	3
010	YES	NO	PCOS	12	9	7.7	4.8	40	3	11	2900	1	10	1	100	0	yes	no	yes	24.05.2019	TIMIS	40	FACULTY	1	0		YES	ACQUISITIONS MANAGER	MULTINATIONAL COMPANY	17	NO															14	NO	NO	3
010	YES	NO	PCOS	12	9	7.7	4.8	40	3	11	2900	1	10	1	100	0	yes	no	yes	24.05.2019	TIMIS	40	FACULTY	1	0		YES	ACQUISITIONS MANAGER	MULTINATIONAL COMPANY	17	NO															14	NO	NO	3
010	NO	NO	PCOS	12	9	7.7	4.8	40	3	11	2900	1	10	0	0	0	yes	no	yes	24.05.2019	TIMIS	40	FACULTY	1	0		YES	ACQUISITIONS MANAGER	MULTINATIONAL COMPANY	17	NO															14	NO	NO	3
011	YES	YES	endometriosis	12	9	7.7	4.9	85	1.5	0.7	3700	1	9.8	1	100	1	no	no	no	29.05.2019	CLUJ	41	FACULTY	41	6		YES	PROCEDURAL AGENT	LEGAL OFFICE	25	NO															13	NO	YES	1
011	YES	YES	endometriosis	12	9	7.7	4.9	85	1.5	0.7	3700	1	9.8	1	100	1	no	no	no	29.05.2019	CLUJ	41	FACULTY	41	6		YES	PROCEDURAL AGENT	LEGAL OFFICE	25	NO															13	NO	YES	1
011	YES	YES	endometriosis	12	9	7.7	4.9	85	1.5	0.7	3700	1	9.8	1	100	1	no	no	no	29.05.2019	CLUJ	41	FACULTY	41	6		YES	PROCEDURAL AGENT	LEGAL OFFICE	25	NO															13	NO	YES	1
011	YES	NO	endometriosis	12	9	7.7	4.9	85	1.5	0.7	3700	1	9.8	1	100	0	no	no	no	29.05.2019	CLUJ	41	FACULTY	41	6		YES	PROCEDURAL AGENT	LEGAL OFFICE	25	NO															13	NO	YES	1
011	YES	NO	endometriosis	12	9	7.7	4.9	85	1.5	0.7	3700	1	9.8	1	100	0	no	no	no	29.05.2019	CLUJ	41	FACULTY	41	6		YES	PROCEDURAL AGENT	LEGAL OFFICE	25	NO															13	NO	YES	1
011	NO	NO	endometriosis	12	9	7.7	4.9	85	1.5	0.7	3700	1	9.8	0	0	0	no	no	no	29.05.2019	CLUJ	41	FACULTY	41	6		YES	PROCEDURAL AGENT	LEGAL OFFICE	25	NO															13	NO	YES	1
012	NO	NO	idiopathic	8	3	6.5	3.01	76	2.13	0.5	2900	0	10	0		0	no	no	no	30.05.2019	CARAS SEVERIN	38	FACULTY	3	2		YES	PHARMACIST	PHARMACY	4	NO															11	NO	YES	2
013	YES	YES	PCOS	16	18	5.2	4.2	68	5.9	0.3	4100	1	12	1	100	1	yes	no	yes	03.06.2019	MARAMURES	30	FACULTY	8	0		YES	CONTROLLER	BELT FACTORY	8	NO															14	YES	NO	3
013	YES	YES	PCOS	16	18	5.2	4.2	68	5.9	0.3	4100	1	12	1	100	1	yes	no	yes	03.06.2019	MARAMURES	30	FACULTY	8	0		YES	CONTROLLER	BELT FACTORY	8	NO															14	YES	NO	3
013	YES	YES	PCOS	16	18	5.2	4.2	68	5.9	0.3	4100	1	12	1	100	1	yes	no	yes	03.06.2019	MARAMURES	30	FACULTY	8	0		YES	CONTROLLER	BELT FACTORY	8	NO															14	YES	NO	3
013	YES	YES	PCOS	16	18	5.2	4.2	68	5.9	0.3	4100	1	12	1	100	1	yes	no	yes	03.06.2019	MARAMURES	30	FACULTY	8	0		YES	CONTROLLER	BELT FACTORY	8	NO															14	YES	NO	3
013	YES	NO	PCOS	16	18	5.2	4.2	68	5.9	0.3	4100	1	12	1	100	0	yes	no	yes	03.06.2019	MARAMURES	30	FACULTY	8	0		YES	CONTROLLER	BELT FACTORY	8	NO															14	YES	NO	3
013	YES	NO	PCOS	16	18	5.2	4.2	68	5.9	0.3	4100	1	12	1	100	0	yes	no	yes	03.06.2019	MARAMURES	30	FACULTY	8	0		YES	CONTROLLER	BELT FACTORY	8	NO															14	YES	NO	3
013	YES	NO	PCOS	16	18	5.2	4.2	68	5.9	0.3	4100	1	12	1	100	0	yes	no	yes	03.06.2019	MARAMURES	30	FACULTY	8	0		YES	CONTROLLER	BELT FACTORY	8	NO															14	YES	NO	3
013	YES	NO	PCOS	16	18	5.2	4.2	68	5.9	0.3	4100	1	12	1	100	0	yes	no	yes	03.06.2019	MARAMURES	30	FACULTY	8	0		YES	CONTROLLER	BELT FACTORY	8	NO															14	YES	NO	3
013	YES	NO	PCOS	16	18	5.2	4.2	68	5.9	0.3	4100	1	12	1	100	0	yes	no	yes	03.06.2019	MARAMURES	30	FACULTY	8	0		YES	CONTROLLER	BELT FACTORY	8	NO															14	YES	NO	3
013	YES	NO	PCOS	16	18	5.2	4.2	68	5.9	0.3	4100	1	12	1	100	0	yes	no	yes	03.06.2019	MARAMURES	30	FACULTY	8	0		YES	CONTROLLER	BELT FACTORY	8	NO															14	YES	NO	3
013	NO	NO	PCOS	16	18	5.2	4.2	68	5.9	0.3	4100	1	12	0	0	0	yes	no	yes	03.06.2019	MARAMURES	30	FACULTY	8	0		YES	CONTROLLER	BELT FACTORY	8	NO															14	YES	NO	3
013	NO	NO	PCOS	16	18	5.2	4.2	68	5.9	0.3	4100	1	12	0	0	0	yes	no	yes	03.06.2019	MARAMURES	30	FACULTY	8	0		YES	CONTROLLER	BELT FACTORY	8	NO															14	YES	NO	3
013	NO	NO	PCOS	16	18	5.2	4.2	68	5.9	0.3	4100	1	12	0	0	0	yes	no	yes	03.06.2019	MARAMURES	30	FACULTY	8	0		YES	CONTROLLER	BELT FACTORY	8	NO															14	YES	NO	3
013	NO	NO	PCOS	16	18	5.2	4.2	68	5.9	0.3	4100	1	12	0	0	0	yes	no	yes	03.06.2019	MARAMURES	30	FACULTY	8	0		YES	CONTROLLER	BELT FACTORY	8	NO															14	YES	NO	3
013	NO	NO	PCOS	16	18	5.2	4.2	68	5.9	0.3	4100	1	12	0	0	0	yes	no	yes	03.06.2019	MARAMURES	30	FACULTY	8	0		YES	CONTROLLER	BELT FACTORY	8	NO															14	YES	NO	3
013	NO	NO	PCOS	16	18	5.2	4.2	68	5.9	0.3	4100	1	12	0	0	0	yes	no	yes	03.06.2019	MARAMURES	30	FACULTY	8	0		YES	CONTROLLER	BELT FACTORY	8	NO															14	YES	NO	3
014	YES	YES	endometriosis	8	5	8.7	6.2	60	1.2	1.2	2970	1	10	1	100	1	no	no	no	07.07.2019	BISTRITA NASAUD	35	FACULTY	8	0		YES	OFFICER	PRISON	2.4	NO															15	YES	YES	3
015	YES	YES	masculin factor	12	6	6.9	5.8	45	1.9	0.9	2540	1	7.9	1	100	1	no	no	no	18.06.2019	SALAJ	29	FACULTY	5		FURNITURE FACTORY	YES	SOCIAL WORKER	ORPHANAGE	10	NO															13	YES	NO	3
015	YES	NO	masculin factor	12	6	6.9	5.8	45	1.9	0.9	2540	1	7.9	1	100	0	no	no	no	18.06.2019	SALAJ	29	FACULTY	5		FURNITURE FACTORY	YES	SOCIAL WORKER	ORPHANAGE	10	NO															13	YES	NO	3
015	YES	NO	masculin factor	12	6	6.9	5.8	45	1.9	0.9	2540	1	7.9	1	100	0	no	no	no	18.06.2019	SALAJ	29	FACULTY	5		FURNITURE FACTORY	YES	SOCIAL WORKER	ORPHANAGE	10	NO															13	YES	NO	3
015	NO	NO	masculin factor	12	6	6.9	5.8	45	1.9	0.9	2540	1	7.9	0	0	0	no	no	no	18.06.2019	SALAJ	29	FACULTY	5		FURNITURE FACTORY	YES	SOCIAL WORKER	ORPHANAGE	10	NO															13	YES	NO	3
015	NO	NO	masculin factor	12	6	6.9	5.8	45	1.9	0.9	2540	1	7.9	0	0	0	no	no	no	18.06.2019	SALAJ	29	FACULTY	5		FURNITURE FACTORY	YES	SOCIAL WORKER	ORPHANAGE	10	NO															13	YES	NO	3
016	YES	YES	PCOS	12	9	9.76	4.21	36	2.02	0.9	4670	1	8.2	1	100	1	no	no	no	18.06.2019	CLUJ	34	HIGH SCHOOL	6	2		YES	COOK	RESTAURANT	8	NO															12	YES	NO	3
016	YES	YES	PCOS	12	9	9.76	4.21	36	2.02	0.9	4670	1	8.2	1	100	1	no	no	no	18.06.2019	CLUJ	34	HIGH SCHOOL	6	2		YES	COOK	RESTAURANT	8	NO															12	YES	NO	3
016	YES	YES	PCOS	12	9	9.76	4.21	36	2.02	0.9	4670	1	8.2	1	100	1	no	no	no	18.06.2019	CLUJ	34	HIGH SCHOOL	6	2		YES	COOK	RESTAURANT	8	NO															12	YES	NO	3
016	YES	YES	PCOS	12	9	9.76	4.21	36	2.02	0.9	4670	1	8.2	1	100	1	no	no	no	18.06.2019	CLUJ	34	HIGH SCHOOL	6	2		YES	COOK	RESTAURANT	8	NO															12	YES	NO	3
016	YES	YES	PCOS	12	9	9.76	4.21	36	2.02	0.9	4670	1	8.2	1	100	1	no	no	no	18.06.2019	CLUJ	34	HIGH SCHOOL	6	2		YES	COOK	RESTAURANT	8	NO															12	YES	NO	3
016	YES	YES	PCOS	12	9	9.76	4.21	36	2.02	0.9	4670	1	8.2	1	100	1	no	no	no	18.06.2019	CLUJ	34	HIGH SCHOOL	6	2		YES	COOK	RESTAURANT	8	NO															12	YES	NO	3
016	YES	YES	PCOS	12	9	9.76	4.21	36	2.02	0.9	4670	1	8.2	1	100	1	no	no	no	18.06.2019	CLUJ	34	HIGH SCHOOL	6	2		YES	COOK	RESTAURANT	8	NO															12	YES	NO	3
016	YES	NO	PCOS	12	9	9.76	4.21	36	2.02	0.9	4670	1	8.2	1	100	0	no	no	no	18.06.2019	CLUJ	34	HIGH SCHOOL	6	2		YES	COOK	RESTAURANT	8	NO															12	YES	NO	3
017	YES	YES	idiopathic	9	5	7.25	5.71	87	1.58	1.6	2190	1	7.9	1	100	1	no	no	no	18.06.2019	CLUJ	37	FACULTY	12	0		YES	TRAVEL AGENT	TRAVEL AGENCY	12	DON'T NO															12	NO	YES	2
017	YES	YES	idiopathic	9	5	7.25	5.71	87	1.58	1.6	2190	1	7.9	1	100	1	no	no	no	18.06.2019	CLUJ	37	FACULTY	12	0		YES	TRAVEL AGENT	TRAVEL AGENCY	12	DON'T NO															12	NO	YES	2
017	YES	NO	idiopathic	9	5	7.25	5.71	87	1.58	1.6	2190	1	7.9	1	100	0	no	no	no	18.06.2019	CLUJ	37	FACULTY	12	0		YES	TRAVEL AGENT	TRAVEL AGENCY	12	DON'T NO															12	NO	YES	2
018	YES	YES	idiopathic	4	3	7.3	6	30	0.52	2.5	2060	1	11	1	100	1	no	no	no	28.06.2019	CLUJ	39	COLLEGE	36	0		YES	PC OPERATOR	SUPERMARKET	6	NO															14	NO	YES	2
018	NO	NO	idiopathic	4	3	7.3	6	30	0.52	2.5	2060	1	11	0	0	0	no	no	no	28.06.2019	CLUJ	39	COLLEGE	36	0		YES	PC OPERATOR	SUPERMARKET	6	NO															14	NO	YES	2
019	YES	YES	idiopathic	10	7	6.8	6.2	72	1.53	1.1	3260	1	9.2	1	100	1	yes	no	yes	28.06.2019	SALAJ	34	FACULTY	34	6		YES	ACCOUNTANT	PIPES FACTORY	12	NO															12	NO	YES	2
019	YES	NO	idiopathic	10	7	6.8	6.2	72	1.53	1.1	3260	1	9.2	1	100	0	yes	no	yes	28.06.2019	SALAJ	34	FACULTY	34	6		YES	ACCOUNTANT	PIPES FACTORY	12	NO															12	NO	YES	2
019	NO	NO	idiopathic	10	7	6.8	6.2	72	1.53	1.1	3260	1	9.2	0	0	0	yes	no	yes	28.06.2019	SALAJ	34	FACULTY	34	6		YES	ACCOUNTANT	PIPES FACTORY	12	NO															12	NO	YES	2
020	YES	YES	idiopathic	12	8	5.13	3.7	20	5.6	1	3290	1	7.9	1	100	1	no	no	no	02.07.2019	CLUJ	29	FACULTY	29	0		YES	IT	IRON MOUNTAIN INCORPORATED	3	NO															14	NO	YES	2
020	YES	YES	idiopathic	12	8	5.13	3.7	20	5.6	1	3290	1	7.9	1	100	1	no	no	no	02.07.2019	CLUJ	29	FACULTY	29	0		YES	IT	IRON MOUNTAIN INCORPORATED	3	NO															14	NO	YES	2
020	YES	YES	idiopathic	12	8	5.13	3.7	20	5.6	1	3290	1	7.9	1	100	1	no	no	no	02.07.2019	CLUJ	29	FACULTY	29	0		YES	IT	IRON MOUNTAIN INCORPORATED	3	NO															14	NO	YES	2
020	YES	YES	idiopathic	12	8	5.13	3.7	20	5.6	1	3290	1	7.9	1	100	1	no	no	no	02.07.2019	CLUJ	29	FACULTY	29	0		YES	IT	IRON MOUNTAIN INCORPORATED	3	NO															14	NO	YES	2
020	YES	YES	idiopathic	12	8	5.13	3.7	20	5.6	1	3290	1	7.9	1	100	1	no	no	no	02.07.2019	CLUJ	29	FACULTY	29	0		YES	IT	IRON MOUNTAIN INCORPORATED	3	NO															14	NO	YES	2
020	YES	NO	idiopathic	12	8	5.13	3.7	20	5.6	1	3290	1	7.9	1	100	0	no	no	no	02.07.2019	CLUJ	29	FACULTY	29	0		YES	IT	IRON MOUNTAIN INCORPORATED	3	NO															14	NO	YES	2
020	YES	NO	idiopathic	12	8	5.13	3.7	20	5.6	1	3290	1	7.9	1	100	0	no	no	no	02.07.2019	CLUJ	29	FACULTY	29	0		YES	IT	IRON MOUNTAIN INCORPORATED	3	NO															14	NO	YES	2
020	NO	NO	idiopathic	12	8	5.13	3.7	20	5.6	1	3290	1	7.9	0	0	0	no	no	no	02.07.2019	CLUJ	29	FACULTY	29	0		YES	IT	IRON MOUNTAIN INCORPORATED	3	NO															14	NO	YES	2
020	NO	NO	idiopathic	12	8	5.13	3.7	20	5.6	1	3290	1	7.9	0	0	0	no	no	no	02.07.2019	CLUJ	29	FACULTY	29	0		YES	IT	IRON MOUNTAIN INCORPORATED	3	NO															14	NO	YES	2
021	YES	YES	mixed	12	12	6.27	4.9	90	4.85	0.7	3580	1	7	1	100	1	no	no	no	03.07.2019	MARAMURES	41	FACULTY	15	0		YES	LEGAL ADVISOR	PUBLIC ADMINISTRATION	19	NO															11	NO	YES	2
021	YES	YES	mixed	12	12	6.27	4.9	90	4.85	0.7	3580	1	7	1	100	1	no	no	no	03.07.2019	MARAMURES	41	FACULTY	15	0		YES	LEGAL ADVISOR	PUBLIC ADMINISTRATION	19	NO															11	NO	YES	2
021	YES	YES	mixed	12	12	6.27	4.9	90	4.85	0.7	3580	1	7	1	100	1	no	no	no	03.07.2019	MARAMURES	41	FACULTY	15	0		YES	LEGAL ADVISOR	PUBLIC ADMINISTRATION	19	NO															11	NO	YES	2
021	NO	NO	mixed	12	12	6.27	4.9	90	4.85	0.7	3580	1	7	0	0	0	no	no	no	03.07.2019	MARAMURES	41	FACULTY	15	0		YES	LEGAL ADVISOR	PUBLIC ADMINISTRATION	19	NO															11	NO	YES	2
021	NO	NO	mixed	12	12	6.27	4.9	90	4.85	0.7	3580	1	7	0	0	0	no	no	no	03.07.2019	MARAMURES	41	FACULTY	15	0		YES	LEGAL ADVISOR	PUBLIC ADMINISTRATION	19	NO															11	NO	YES	2
021	NO	NO	mixed	12	12	6.27	4.9	90	4.85	0.7	3580	1	7	0	0	0	no	no	no	03.07.2019	MARAMURES	41	FACULTY	15	0		YES	LEGAL ADVISOR	PUBLIC ADMINISTRATION	19	NO															11	NO	YES	2
021	NO	NO	mixed	12	12	6.27	4.9	90	4.85	0.7	3580	1	7	0	0	0	no	no	no	03.07.2019	MARAMURES	41	FACULTY	15	0		YES	LEGAL ADVISOR	PUBLIC ADMINISTRATION	19	NO															11	NO	YES	2
021	NO	NO	mixed	12	12	6.27	4.9	90	4.85	0.7	3580	1	7	0	0	0	no	no	no	03.07.2019	MARAMURES	41	FACULTY	15	0		YES	LEGAL ADVISOR	PUBLIC ADMINISTRATION	19	NO															11	NO	YES	2
022	YES	YES	idiopathic	12	12	5.54	8.92	54	2.46	0.8	4120	1	7.2	1	100	1	no	no	no	05.07.2019	CLUJ	35	FACULTY	4	0		YES	MERCHANDISE OPERATIVE	EMERSON COMPANY	10	NO															14	NO	YES	1
022	YES	NO	idiopathic	12	12	5.54	8.92	54	2.46	0.8	4120	1	7.2	1	100	0	no	no	no	05.07.2019	CLUJ	35	FACULTY	4	0		YES	MERCHANDISE OPERATIVE	EMERSON COMPANY	10	NO															14	NO	YES	1
022	NO	NO	idiopathic	12	12	5.54	8.92	54	2.46	0.8	4120	1	7.2	0	0	0	no	no	no	05.07.2019	CLUJ	35	FACULTY	4	0		YES	MERCHANDISE OPERATIVE	EMERSON COMPANY	10	NO															14	NO	YES	1
022	NO	NO	idiopathic	12	12	5.54	8.92	54	2.46	0.8	4120	1	7.2	0	0	0	no	no	no	05.07.2019	CLUJ	35	FACULTY	4	0		YES	MERCHANDISE OPERATIVE	EMERSON COMPANY	10	NO															14	NO	YES	1
022	NO	NO	idiopathic	12	12	5.54	8.92	54	2.46	0.8	4120	1	7.2	0	0	0	no	no	no	05.07.2019	CLUJ	35	FACULTY	4	0		YES	MERCHANDISE OPERATIVE	EMERSON COMPANY	10	NO															14	NO	YES	1
023	YES	YES	PID	15	11	4.73	6.15	29	1.73	1.2	2980	1	8.9	1	100	1	no	no	no	05.07.2019	ALBA	32	FACULTY	4	0		YES	ENGINEER	OFFICE WORK	10	NO													INDUSTRIAL LUBRICANTS	10	14	NO	YES	1
023	YES	YES	PID	15	11	4.73	6.15	29	1.73	1.2	2980	1	8.9	1	100	1	no	no	no	05.07.2019	ALBA	32	FACULTY	4	0		YES	ENGINEER	OFFICE WORK	10	NO													INDUSTRIAL LUBRICANTS	10	14	NO	YES	1
023	YES	YES	PID	15	11	4.73	6.15	29	1.73	1.2	2980	1	8.9	1	100	1	no	no	no	05.07.2019	ALBA	32	FACULTY	4	0		YES	ENGINEER	OFFICE WORK	10	NO													INDUSTRIAL LUBRICANTS	10	14	NO	YES	1
023	NO	NO	PID	15	11	4.73	6.15	29	1.73	1.2	2980	1	8.9	0	0	0	no	no	no	05.07.2019	ALBA	32	FACULTY	4	0		YES	ENGINEER	OFFICE WORK	10	NO													INDUSTRIAL LUBRICANTS	10	14	NO	YES	1
023	NO	NO	PID	15	11	4.73	6.15	29	1.73	1.2	2980	1	8.9	0	0	0	no	no	no	05.07.2019	ALBA	32	FACULTY	4	0		YES	ENGINEER	OFFICE WORK	10	NO													INDUSTRIAL LUBRICANTS	10	14	NO	YES	1
023	NO	NO	PID	15	11	4.73	6.15	29	1.73	1.2	2980	1	8.9	0	0	0	no	no	no	05.07.2019	ALBA	32	FACULTY	4	0		YES	ENGINEER	OFFICE WORK	10	NO													INDUSTRIAL LUBRICANTS	10	14	NO	YES	1
023	NO	NO	PID	15	11	4.73	6.15	29	1.73	1.2	2980	1	8.9	0	0	0	no	no	no	05.07.2019	ALBA	32	FACULTY	4	0		YES	ENGINEER	OFFICE WORK	10	NO													INDUSTRIAL LUBRICANTS	10	14	NO	YES	1
023	NO	NO	PID	15	11	4.73	6.15	29	1.73	1.2	2980	1	8.9	0	0	0	no	no	no	05.07.2019	ALBA	32	FACULTY	4	0		YES	ENGINEER	OFFICE WORK	10	NO													INDUSTRIAL LUBRICANTS	10	14	NO	YES	1
024	YES	YES	idiopathic	7	6	4.03	1.02	85	0.572	1.1	2350	1	8.4	1	100	1	yes	no		09.07.2019	CLUJ	27	FACULTY	1	0		YES	LAWER	OWN LAW OFFICE	4	NO															13	YES	YES	2
024	NO	NO	idiopathic	7	6	4.03	1.02	85	0.572	1.1	2350	1	8.4	0	0	0	yes	no		09.07.2019	CLUJ	27	FACULTY	1	0		YES	LAWER	OWN LAW OFFICE	4	NO															13	YES	YES	2
025	YES	YES	PCOS	20	17	5.43	4.14	85	4.01	1	3420	1	9.2	1	100	1	no	no	no	08.08.2019	SALAJ	29	HIGH SCHOOL	4	0		NO	HOUSEWIFE			NO															14	YES	YES	2
025	YES	YES	PCOS	20	17	5.43	4.14	85	4.01	1	3420	1	9.2	1	100	1	no	no	no	08.08.2019	SALAJ	29	HIGH SCHOOL	4	0		NO	HOUSEWIFE			NO															14	YES	YES	2
025	YES	NO	PCOS	20	17	5.43	4.14	85	4.01	1	3420	1	9.2	1	100	0	no	no	no	08.08.2019	SALAJ	29	HIGH SCHOOL	4	0		NO	HOUSEWIFE			NO															14	YES	YES	2
025	YES	NO	PCOS	20	17	5.43	4.14	85	4.01	1	3420	1	9.2	1	100	0	no	no	no	08.08.2019	SALAJ	29	HIGH SCHOOL	4	0		NO	HOUSEWIFE			NO															14	YES	YES	2
025	YES	NO	PCOS	20	17	5.43	4.14	85	4.01	1	3420	1	9.2	1	100	0	no	no	no	08.08.2019	SALAJ	29	HIGH SCHOOL	4	0		NO	HOUSEWIFE			NO															14	YES	YES	2
025	YES	NO	PCOS	20	17	5.43	4.14	85	4.01	1	3420	1	9.2	1	100	0	no	no	no	08.08.2019	SALAJ	29	HIGH SCHOOL	4	0		NO	HOUSEWIFE			NO															14	YES	YES	2
025	NO	NO	PCOS	20	17	5.43	4.14	85	4.01	1	3420	1	9.2	0	0	0	no	no	no	08.08.2019	SALAJ	29	HIGH SCHOOL	4	0		NO	HOUSEWIFE			NO															14	YES	YES	2
025	NO	NO	PCOS	20	17	5.43	4.14	85	4.01	1	3420	1	9.2	0	0	0	no	no	no	08.08.2019	SALAJ	29	HIGH SCHOOL	4	0		NO	HOUSEWIFE			NO															14	YES	YES	2
025	NO	NO	PCOS	20	17	5.43	4.14	85	4.01	1	3420	1	9.2	0	0	0	no	no	no	08.08.2019	SALAJ	29	HIGH SCHOOL	4	0		NO	HOUSEWIFE			NO															14	YES	YES	2
025	NO	NO	PCOS	20	17	5.43	4.14	85	4.01	1	3420	1	9.2	0	0	0	no	no	no	08.08.2019	SALAJ	29	HIGH SCHOOL	4	0		NO	HOUSEWIFE			NO															14	YES	YES	2
026	YES	YES	PID	9	9	4.62	5.15	72	3.65	0.9	2980	1	11.8	1	100	1	no	no	no	08.08.2019	CLUJ	36	FACULTY	9	0		YES	NURSE	MILITARY HOSPITAL	13	YES													CYTOSTSTIC DRUGS	13	11	YES	YES	2
026	YES	YES	PID	9	9	4.62	5.15	72	3.65	0.9	2980	1	11.8	1	100	1	no	no	no	08.08.2019	CLUJ	36	FACULTY	9	0		YES	NURSE	MILITARY HOSPITAL	13	YES													CYTOSTSTIC DRUGS	13	11	YES	YES	2
026	YES	NO	PID	9	9	4.62	5.15	72	3.65	0.9	2980	1	11.8	1	100	0	no	no	no	08.08.2019	CLUJ	36	FACULTY	9	0		YES	NURSE	MILITARY HOSPITAL	13	YES													CYTOSTSTIC DRUGS	13	11	YES	YES	2
026	YES	NO	PID	9	9	4.62	5.15	72	3.65	0.9	2980	1	11.8	1	100	0	no	no	no	08.08.2019	CLUJ	36	FACULTY	9	0		YES	NURSE	MILITARY HOSPITAL	13	YES													CYTOSTSTIC DRUGS	13	11	YES	YES	2
026	YES	NO	PID	9	9	4.62	5.15	72	3.65	0.9	2980	1	11.8	1	100	0	no	no	no	08.08.2019	CLUJ	36	FACULTY	9	0		YES	NURSE	MILITARY HOSPITAL	13	YES													CYTOSTSTIC DRUGS	13	11	YES	YES	2
026	YES	NO	PID	9	9	4.62	5.15	72	3.65	0.9	2980	1	11.8	1	100	0	no	no	no	08.08.2019	CLUJ	36	FACULTY	9	0		YES	NURSE	MILITARY HOSPITAL	13	YES													CYTOSTSTIC DRUGS	13	11	YES	YES	2
027	YES	YES	idiopathic	5	4	7.97	4.07	59	0.42	5.9	1890	1	7.9	1	100	1	no	no	no	09.09.2019	CLUJ	44	FACULTY	7	6		YES	CONSULTANT	MINISTRY OF EUROPEAN FUNDS	19	NO															14	NO	YES	2
027	YES	NO	idiopathic	5	4	7.97	4.07	59	0.42	5.9	1890	1	7.9	1	100	0	no	no	no	09.09.2019	CLUJ	44	FACULTY	7	6		YES	CONSULTANT	MINISTRY OF EUROPEAN FUNDS	19	NO															14	NO	YES	2
028	YES	YES	PCOS	10	9	3.65	5.94	40	4.19	1.2	4670	1	7.5	1	100	1	no	no	no	11.09.2019	CLUJ	32	FACULTY	6	0		YES	CLERK	HUMAN RESOURCES	10	NO															12	YES	YES	2
028	YES	YES	PCOS	10	9	3.65	5.94	40	4.19	1.2	4670	1	7.5	1	100	1	no	no	no	11.09.2019	CLUJ	32	FACULTY	6	0		YES	CLERK	HUMAN RESOURCES	10	NO															12	YES	YES	2
028	YES	NO	PCOS	10	9	3.65	5.94	40	4.19	1.2	4670	1	7.5	1	100	0	no	no	no	11.09.2019	CLUJ	32	FACULTY	6	0		YES	CLERK	HUMAN RESOURCES	10	NO															12	YES	YES	2
028	YES	NO	PCOS	10	9	3.65	5.94	40	4.19	1.2	4670	1	7.5	1	100	0	no	no	no	11.09.2019	CLUJ	32	FACULTY	6	0		YES	CLERK	HUMAN RESOURCES	10	NO															12	YES	YES	2
028	YES	NO	PCOS	10	9	3.65	5.94	40	4.19	1.2	4670	1	7.5	1	100	0	no	no	no	11.09.2019	CLUJ	32	FACULTY	6	0		YES	CLERK	HUMAN RESOURCES	10	NO															12	YES	YES	2
028	YES	NO	PCOS	10	9	3.65	5.94	40	4.19	1.2	4670	1	7.5	1	100	0	no	no	no	11.09.2019	CLUJ	32	FACULTY	6	0		YES	CLERK	HUMAN RESOURCES	10	NO															12	YES	YES	2
028	NO	NO	PCOS	10	9	3.65	5.94	40	4.19	1.2	4670	1	7.5	0	0	0	no	no	no	11.09.2019	CLUJ	32	FACULTY	6	0		YES	CLERK	HUMAN RESOURCES	10	NO															12	YES	YES	2
028	NO	NO	PCOS	10	9	3.65	5.94	40	4.19	1.2	4670	1	7.5	0	0	0	no	no	no	11.09.2019	CLUJ	32	FACULTY	6	0		YES	CLERK	HUMAN RESOURCES	10	NO															12	YES	YES	2
029	YES	YES	endometriosis	6	5	6.7	4.9	55	1.3	1.1	3100	1	8.5	1	100	1	no	no	no	13.09.2019	CLUJ	40	FACULTY	8	6		YES	SALES CONSULTANT	TIRE COMPANY	13	YES													CARBON BLACK	3	14	YES	YES	2
029	YES	YES	endometriosis	6	5	6.7	4.9	55	1.3	1.1	3100	1	8.5	1	100	1	no	no	no	13.09.2019	CLUJ	40	FACULTY	8	6		YES	SALES CONSULTANT	TIRE COMPANY	13	YES													CARBON BLACK	3	14	YES	YES	2
029	YES	NO	endometriosis	6	5	6.7	4.9	55	1.3	1.1	3100	1	8.5	1	100	0	no	no	no	13.09.2019	CLUJ	40	FACULTY	8	6		YES	SALES CONSULTANT	TIRE COMPANY	13	YES													CARBON BLACK	3	14	YES	YES	2
029	YES	NO	endometriosis	6	5	6.7	4.9	55	1.3	1.1	3100	1	8.5	1	100	0	no	no	no	13.09.2019	CLUJ	40	FACULTY	8	6		YES	SALES CONSULTANT	TIRE COMPANY	13	YES													CARBON BLACK	3	14	YES	YES	2
029	YES	NO	endometriosis	6	5	6.7	4.9	55	1.3	1.1	3100	1	8.5	1	100	0	no	no	no	13.09.2019	CLUJ	40	FACULTY	8	6		YES	SALES CONSULTANT	TIRE COMPANY	13	YES													CARBON BLACK	3	14	YES	YES	2
030	YES	YES	leiomioma	5	4	5.91	3.92	70	1.35	0.9	4689	1	7	1	100	1	yes	no	abortion	18.09.2019	MARAMURES	37	FACULTY	10	6		NO	HOUSEWIFE			NO															15	NO	YES	2
030	YES	NO	leiomioma	5	4	5.91	3.92	70	1.35	0.9	4689	1	7	1	100	0	yes	no	abortion	18.09.2019	MARAMURES	37	FACULTY	10	6		NO	HOUSEWIFE			NO															15	NO	YES	2
030	NO	NO	leiomioma	5	4	5.91	3.92	70	1.35	0.9	4689	1	7	0	0	0	yes	no	abortion	18.09.2019	MARAMURES	37	FACULTY	10	6		NO	HOUSEWIFE			NO															15	NO	YES	2
031	YES	YES	masculin factor	13	12	5.05	4.53	87	4.28	1.1	7830	1	8.3	1	100	1	no	no	no	18.09.2019	GORJ	29	FACULTY	6.5	6	WIRING FACTORY	YES	REGISTRAR	TARGU JIU COURT	2	YES													DUST	2	14	YES	YES	1
031	YES	YES	masculin factor	13	12	5.05	4.53	87	4.28	1.1	7830	1	8.3	1	100	1	no	no	no	18.09.2019	GORJ	29	FACULTY	6.5	6	WIRING FACTORY	YES	REGISTRAR	TARGU JIU COURT	2	YES													DUST	2	14	YES	YES	1
031	NO	NO	masculin factor	13	12	5.05	4.53	87	4.28	1.1	7830	1	8.3	0	0	0	no	no	no	18.09.2019	GORJ	29	FACULTY	6.5	6	WIRING FACTORY	YES	REGISTRAR	TARGU JIU COURT	2	YES													DUST	2	14	YES	YES	1
031	NO	NO	masculin factor	13	12	5.05	4.53	87	4.28	1.1	7830	1	8.3	0	0	0	no	no	no	18.09.2019	GORJ	29	FACULTY	6.5	6	WIRING FACTORY	YES	REGISTRAR	TARGU JIU COURT	2	YES													DUST	2	14	YES	YES	1
032	YES	YES	mixed	15	12	6.74	8.28	45	3.29	4.5	1680	1	8.1	1	100	1	no	no	no	18.09.2019	CLUJ	27	HIGH SCHOOL	3	0		YES	COOK	KLAUSEN BURGER RESTAURANT	0.5	NO															15	YES	YES	2
032	YES	YES	mixed	15	12	6.74	8.28	45	3.29	4.5	1680	1	8.1	1	100	1	no	no	no	18.09.2019	CLUJ	27	HIGH SCHOOL	3	0		YES	COOK	KLAUSEN BURGER RESTAURANT	0.5	NO															15	YES	YES	2
032	YES	YES	mixed	15	12	6.74	8.28	45	3.29	4.5	1680	1	8.1	1	100	1	no	no	no	18.09.2019	CLUJ	27	HIGH SCHOOL	3	0		YES	COOK	KLAUSEN BURGER RESTAURANT	0.5	NO															15	YES	YES	2
032	YES	YES	mixed	15	12	6.74	8.28	45	3.29	4.5	1680	1	8.1	1	100	1	no	no	no	18.09.2019	CLUJ	27	HIGH SCHOOL	3	0		YES	COOK	KLAUSEN BURGER RESTAURANT	0.5	NO															15	YES	YES	2
032	YES	NO	mixed	15	12	6.74	8.28	45	3.29	4.5	1680	1	8.1	1	100	0	no	no	no	18.09.2019	CLUJ	27	HIGH SCHOOL	3	0		YES	COOK	KLAUSEN BURGER RESTAURANT	0.5	NO															15	YES	YES	2
032	YES	NO	mixed	15	12	6.74	8.28	45	3.29	4.5	1680	1	8.1	1	100	0	no	no	no	18.09.2019	CLUJ	27	HIGH SCHOOL	3	0		YES	COOK	KLAUSEN BURGER RESTAURANT	0.5	NO															15	YES	YES	2
032	YES	NO	mixed	15	12	6.74	8.28	45	3.29	4.5	1680	1	8.1	1	100	0	no	no	no	18.09.2019	CLUJ	27	HIGH SCHOOL	3	0		YES	COOK	KLAUSEN BURGER RESTAURANT	0.5	NO															15	YES	YES	2
032	NO	NO	mixed	15	12	6.74	8.28	45	3.29	4.5	1680	1	8.1	0	0	0	no	no	no	18.09.2019	CLUJ	27	HIGH SCHOOL	3	0		YES	COOK	KLAUSEN BURGER RESTAURANT	0.5	NO															15	YES	YES	2
032	NO	NO	mixed	15	12	6.74	8.28	45	3.29	4.5	1680	1	8.1	0	0	0	no	no	no	18.09.2019	CLUJ	27	HIGH SCHOOL	3	0		YES	COOK	KLAUSEN BURGER RESTAURANT	0.5	NO															15	YES	YES	2
032	NO	NO	mixed	15	12	6.74	8.28	45	3.29	4.5	1680	1	8.1	0	0	0	no	no	no	18.09.2019	CLUJ	27	HIGH SCHOOL	3	0		YES	COOK	KLAUSEN BURGER RESTAURANT	0.5	NO															15	YES	YES	2
033	YES	YES	PID	9	4	7.37	7.39	46	0.9	1.1	3210	1	9.7	1	100	1	no	no	no	19.09.2019	SALAJ	36	FACULTY	6	6		YES	TEACHER	PEDAGOCIAL HIGH SCHOOL	2	NO															13	YES	YES	2
033	YES	YES	PID	9	4	7.37	7.39	46	0.9	1.1	3210	1	9.7	1	100	1	no	no	no	19.09.2019	SALAJ	36	FACULTY	6	6		YES	TEACHER	PEDAGOCIAL HIGH SCHOOL	2	NO															13	YES	YES	2
033	YES	YES	PID	9	4	7.37	7.39	46	0.9	1.1	3210	1	9.7	1	100	1	no	no	no	19.09.2019	SALAJ	36	FACULTY	6	6		YES	TEACHER	PEDAGOCIAL HIGH SCHOOL	2	NO															13	YES	YES	2
034	YES	YES	idiopathic	21	16	4.8	7.2	45	3.3	1.4	4360	1	11.5	1	100	1	yes	no	yes	01.10.2019	SALAJ	36	FACULTY	8		TIRE AND PIPE FACTORY	NO	ACCOUNTANT			NO															14	NO	YES	2
034	YES	YES	idiopathic	21	16	4.8	7.2	45	3.3	1.4	4360	1	11.5	1	100	1	yes	no	yes	01.10.2019	SALAJ	36	FACULTY	8		TIRE AND PIPE FACTORY	NO	ACCOUNTANT			NO															14	NO	YES	2
034	YES	YES	idiopathic	21	16	4.8	7.2	45	3.3	1.4	4360	1	11.5	1	100	1	yes	no	yes	01.10.2019	SALAJ	36	FACULTY	8		TIRE AND PIPE FACTORY	NO	ACCOUNTANT			NO															14	NO	YES	2
034	YES	YES	idiopathic	21	16	4.8	7.2	45	3.3	1.4	4360	1	11.5	1	100	1	yes	no	yes	01.10.2019	SALAJ	36	FACULTY	8		TIRE AND PIPE FACTORY	NO	ACCOUNTANT			NO															14	NO	YES	2
034	YES	YES	idiopathic	21	16	4.8	7.2	45	3.3	1.4	4360	1	11.5	1	100	0	yes	no	yes	01.10.2019	SALAJ	36	FACULTY	8		TIRE AND PIPE FACTORY	NO	ACCOUNTANT			NO															14	NO	YES	2
034	YES	NO	idiopathic	21	16	4.8	7.2	45	3.3	1.4	4360	1	11.5	1	100	0	yes	no	yes	01.10.2019	SALAJ	36	FACULTY	8		TIRE AND PIPE FACTORY	NO	ACCOUNTANT			NO															14	NO	YES	2
034	YES	NO	idiopathic	21	16	4.8	7.2	45	3.3	1.4	4360	1	11.5	1	100	0	yes	no	yes	01.10.2019	SALAJ	36	FACULTY	8		TIRE AND PIPE FACTORY	NO	ACCOUNTANT			NO															14	NO	YES	2
034	YES	NO	idiopathic	21	16	4.8	7.2	45	3.3	1.4	4360	1	11.5	1	100	0	yes	no	yes	01.10.2019	SALAJ	36	FACULTY	8		TIRE AND PIPE FACTORY	NO	ACCOUNTANT			NO															14	NO	YES	2
034	YES	NO	idiopathic	21	16	4.8	7.2	45	3.3	1.4	4360	1	11.5	1	100	0	yes	no	yes	01.10.2019	SALAJ	36	FACULTY	8		TIRE AND PIPE FACTORY	NO	ACCOUNTANT			NO															14	NO	YES	2
034	YES	NO	idiopathic	21	16	4.8	7.2	45	3.3	1.4	4360	1	11.5	1	100	0	yes	no	yes	01.10.2019	SALAJ	36	FACULTY	8		TIRE AND PIPE FACTORY	NO	ACCOUNTANT			NO															14	NO	YES	2
034	NO	NO	idiopathic	21	16	4.8	7.2	45	3.3	1.4	4360	1	11.5	0	0	0	yes	no	yes	01.10.2019	SALAJ	36	FACULTY	8		TIRE AND PIPE FACTORY	NO	ACCOUNTANT			NO															14	NO	YES	2
034	NO	NO	idiopathic	21	16	4.8	7.2	45	3.3	1.4	4360	1	11.5	0	0	0	yes	no	yes	01.10.2019	SALAJ	36	FACULTY	8		TIRE AND PIPE FACTORY	NO	ACCOUNTANT			NO															14	NO	YES	2
034	NO	NO	idiopathic	21	16	4.8	7.2	45	3.3	1.4	4360	1	11.5	0	0	0	yes	no	yes	01.10.2019	SALAJ	36	FACULTY	8		TIRE AND PIPE FACTORY	NO	ACCOUNTANT			NO															14	NO	YES	2
034	NO	NO	idiopathic	21	16	4.8	7.2	45	3.3	1.4	4360	1	11.5	0	0	0	yes	no	yes	01.10.2019	SALAJ	36	FACULTY	8		TIRE AND PIPE FACTORY	NO	ACCOUNTANT			NO															14	NO	YES	2
035	YES	YES	masculin factor	18	14	4.68	3.7	37	2.9	0.9	4230	1	8.8	1	100	1	yes	no	abortion	24.09.2019	MARAMURES	35	POST HIGH SCHOOL	12	6		YES	WORKER	METAL GRILLING FACTORY	2	DON'T NO															13	NO	YES	2
035	YES	YES	masculin factor	18	14	4.68	3.7	37	2.9	0.9	4230	1	8.8	1	100	1	yes	no	abortion	24.09.2019	MARAMURES	35	POST HIGH SCHOOL	12	6		YES	WORKER	METAL GRILLING FACTORY	2	DON'T NO															13	NO	YES	2
035	YES	YES	masculin factor	18	14	4.68	3.7	37	2.9	0.9	4230	1	8.8	1	100	1	yes	no	abortion	24.09.2019	MARAMURES	35	POST HIGH SCHOOL	12	6		YES	WORKER	METAL GRILLING FACTORY	2	DON'T NO															13	NO	YES	2
035	YES	NO	masculin factor	18	14	4.68	3.7	37	2.9	0.9	4230	1	8.8	1	100	0	yes	no	abortion	24.09.2019	MARAMURES	35	POST HIGH SCHOOL	12	6		YES	WORKER	METAL GRILLING FACTORY	2	DON'T NO															13	NO	YES	2
035	YES	NO	masculin factor	18	14	4.68	3.7	37	2.9	0.9	4230	1	8.8	1	100	0	yes	no	abortion	24.09.2019	MARAMURES	35	POST HIGH SCHOOL	12	6		YES	WORKER	METAL GRILLING FACTORY	2	DON'T NO															13	NO	YES	2
035	YES	NO	masculin factor	18	14	4.68	3.7	37	2.9	0.9	4230	1	8.8	1	100	0	yes	no	abortion	24.09.2019	MARAMURES	35	POST HIGH SCHOOL	12	6		YES	WORKER	METAL GRILLING FACTORY	2	DON'T NO															13	NO	YES	2
035	YES	NO	masculin factor	18	14	4.68	3.7	37	2.9	0.9	4230	1	8.8	1	100	0	yes	no	abortion	24.09.2019	MARAMURES	35	POST HIGH SCHOOL	12	6		YES	WORKER	METAL GRILLING FACTORY	2	DON'T NO															13	NO	YES	2
035	NO	NO	masculin factor	18	14	4.68	3.7	37	2.9	0.9	4230	1	8.8	0	0	0	yes	no	abortion	24.09.2019	MARAMURES	35	POST HIGH SCHOOL	12	6		YES	WORKER	METAL GRILLING FACTORY	2	DON'T NO															13	NO	YES	2
035	NO	NO	masculin factor	18	14	4.68	3.7	37	2.9	0.9	4230	1	8.8	0	0	0	yes	no	abortion	24.09.2019	MARAMURES	35	POST HIGH SCHOOL	12	6		YES	WORKER	METAL GRILLING FACTORY	2	DON'T NO															13	NO	YES	2
[truncated: 63 more columns]
